# Supplementary material for: Metagenomic data from cerebrospinal fluid permits tracing the origin and spread of Neisseria meningitidis CC4821 in China
Source: Commun Biol. 2022 Aug 18;5:839. doi: 10.1038/s42003-022-03792-0 (PMC9388655; doi:10.1038/s42003-022-03792-0)
Supplement: Supplementary file 4 — Supplementary Data 1 [file 42003_2022_3792_MOESM4_ESM.xls]

## Sheet: Sheet2
ID	Location	Disease	Data	Serotype	ST	farA	farB	23S rRNA mutation	tet(B)	tetR	rpsJ	PBP mutation	gyrA mutation	app	lst	kdtA	lgtA	lgtB	lgtC	lgtD	lgtE	lgtF	lgtG	lgtH	rfaC	rfaF	rfaK	nadA	lptA	pilC	pilD	pilE	pilF	pilG	pilH	pilI	pilJ	pilK	pilM	pilN	pilO	pilP	pilQ	pilS	pilT2	pilT	pilU	pilV	pilW
12672|2004|China	China	invasive	Published_data	C	ST4821	0	1	1	0	0	0	0	1	1	1	1	1	1	0	0	1	1	0	0	1	1	1	0	1	1	1	0	1	1	1	1	1	1	1	1	1	1	1	1	1	1	1	1	1
19339|2006|China	China	invasive	Published_data	C	ST9482	0	1	1	0	0	0	0	1	1	1	1	1	1	0	0	1	1	0	0	1	1	1	0	1	1	1	1	1	1	0	1	1	1	1	1	1	1	1	1	1	1	1	1	1
19341|2007|China	China	invasive	Published_data	C	ST4821	0	1	1	0	0	0	0	1	1	1	1	1	1	0	0	1	1	0	0	1	1	1	0	1	1	1	0	1	1	1	1	1	1	1	1	1	1	1	1	1	1	1	1	1
19396|2007|China	China	carrier	Published_data	B	ST6931	0	1	1	0	0	0	1	1	1	1	1	1	1	0	0	1	1	0	0	1	1	1	0	1	1	1	1	1	1	1	1	1	1	1	1	1	1	1	1	1	1	1	1	1
19512|2007|China	China	carrier	Published_data	B	ST9585	0	1	1	0	0	0	0	0	1	1	1	1	1	0	0	1	1	0	0	1	1	1	0	1	0	1	0	1	1	1	1	1	1	1	1	1	1	1	1	1	1	1	1	1
19513|2008|China	China	carrier	Published_data	C	ST9586	0	1	1	0	0	0	0	1	1	1	1	1	1	0	0	1	1	0	0	1	1	1	0	1	1	1	1	1	1	1	1	1	1	1	1	1	1	1	1	1	1	1	1	1
19518|1977|China	China	carrier	Published_data	C	ST9591	0	1	1	0	0	0	0	0	1	1	1	1	1	0	0	1	1	0	0	1	1	1	0	1	0	1	0	1	1	1	1	1	1	1	1	1	1	1	1	1	1	1	1	1
31186|2011|UK	UK	invasive	Published_data	B	ST3200	0	0	1	0	0	0	1	0	1	1	1	1	1	0	0	1	1	0	0	1	1	1	0	1	1	1	1	1	1	1	1	1	1	1	1	1	1	1	1	1	1	1	1	1
31195|2012|UK	UK	carrier	Published_data	B	ST3200	0	0	1	0	0	0	1	0	1	1	1	1	1	0	0	1	1	0	0	1	1	1	0	1	0	1	1	1	1	1	1	1	1	1	1	1	1	1	1	1	1	1	1	1
31202|2013|UK	UK	carrier	Published_data	B	ST3200	0	0	1	0	0	0	1	0	1	1	1	1	1	0	0	1	1	0	0	1	1	1	0	1	0	1	1	1	1	1	1	1	1	1	1	1	1	1	1	1	1	1	1	1
34463|2014|China	China	carrier	Published_data	NG	ST11045	0	1	1	1	0	0	0	1	1	1	1	1	1	0	0	0	1	0	1	1	1	1	0	1	0	1	1	1	1	1	1	1	1	1	1	1	1	1	1	1	1	1	1	1
34528|2013|China	China	invasive	Published_data	B	ST11081	1	1	1	0	0	0	1	0	1	1	1	1	1	0	0	1	1	0	0	1	1	1	0	1	1	1	1	1	1	1	1	1	1	1	1	1	1	1	1	1	1	1	1	1
37735|2014|UK	UK	invasive	Published_data	B	ST3200	0	0	1	0	0	0	1	0	1	1	1	1	1	0	0	1	1	0	0	1	1	1	0	1	0	1	1	1	1	1	1	1	1	1	1	1	1	1	1	1	1	1	1	1
41444|2011|China	China	invasive	Published_data	C	ST4821	0	1	1	0	0	0	0	1	1	1	1	0	1	0	0	1	1	0	0	1	1	1	0	1	0	1	0	1	1	1	1	1	1	1	1	1	1	1	1	1	1	1	1	1
52180|2014|China	China	invasive	Published_data	B	ST12855	0	1	1	0	0	0	0	1	1	1	1	1	1	0	0	1	1	0	0	1	1	1	0	1	1	1	0	1	1	1	1	1	1	1	1	1	1	1	1	1	1	1	1	1
52200|2006|China	China	invasive	Published_data	C	ST4821	0	1	1	0	0	0	0	1	1	1	1	1	1	0	0	1	1	0	0	1	1	1	0	1	1	1	1	1	1	1	1	1	1	1	1	1	1	1	1	1	1	1	1	1
52201|2006|China	China	invasive	Published_data	C	ST4821	0	1	1	0	0	0	0	1	1	1	1	1	1	0	0	1	1	0	0	1	1	1	0	1	1	1	1	1	1	1	1	1	1	1	1	1	1	1	1	1	1	1	1	1
52202|2006|China	China	invasive	Published_data	C	ST4821	0	1	1	0	0	0	0	1	1	1	1	1	1	0	0	1	1	0	0	1	1	1	0	1	1	1	1	1	1	1	1	1	1	1	1	1	1	1	1	1	1	1	1	1
52203|2007|China	China	carrier	Published_data	B	ST5664	0	1	1	0	0	0	0	0	1	1	1	1	1	0	0	1	1	0	0	1	1	1	0	1	1	1	0	1	1	1	1	1	1	1	1	1	1	1	1	1	1	1	1	1
52204|2007|China	China	carrier	Published_data	C	ST4821	0	1	1	0	0	0	0	1	1	1	1	1	1	0	0	1	1	0	0	1	1	1	0	1	1	1	1	1	1	1	1	1	1	1	1	1	1	1	1	1	1	1	1	1
52205|2007|China	China	invasive	Published_data	C	ST4821	0	1	1	0	0	0	0	1	1	1	1	1	1	0	0	1	1	0	0	1	1	1	0	1	1	1	1	1	1	1	1	1	1	1	1	1	1	1	1	1	1	1	1	1
52206|2007|China	China	carrier	Published_data	C	ST4821	0	1	1	0	0	0	0	0	1	1	1	1	0	0	0	1	1	0	0	1	1	1	0	1	0	1	0	1	1	1	1	1	1	1	1	1	1	1	1	1	1	1	1	1
52207|2007|China	China	invasive	Published_data	C	ST4821	0	1	1	0	0	0	0	1	1	1	1	1	1	0	0	1	1	0	0	1	1	1	0	1	1	1	1	1	1	1	1	1	1	1	1	1	1	1	1	1	1	1	1	1
52208|2007|China	China	invasive	Published_data	C	ST4821	0	1	1	0	0	0	0	0	1	1	1	1	1	0	0	1	1	0	0	1	1	1	0	1	1	1	1	1	1	1	1	1	1	1	1	1	1	1	1	1	1	1	1	1
52210|2008|China	China	invasive	Published_data	C	ST4821	0	1	1	0	0	0	0	1	1	1	1	1	1	0	0	1	1	0	0	1	1	1	0	1	1	1	1	1	1	1	1	1	1	1	1	1	1	1	1	1	1	1	1	1
52211|2008|China	China	invasive	Published_data	C	ST4821	0	1	1	0	0	0	0	1	1	1	1	1	1	0	0	1	1	0	0	1	1	1	0	1	1	1	0	1	1	1	1	1	1	1	1	1	1	1	1	1	1	1	1	1
52212|2008|China	China	invasive	Published_data	C	ST4821	0	1	1	0	0	0	0	1	1	1	1	1	1	0	0	1	1	0	0	1	1	1	0	1	1	1	0	1	1	1	1	1	1	1	1	1	1	1	1	1	1	1	1	1
52213|2008|China	China	invasive	Published_data	C	ST4821	0	1	1	0	0	0	0	1	1	1	1	1	1	0	0	1	1	0	0	1	1	1	0	1	1	1	1	1	1	1	1	1	1	1	1	1	1	1	1	1	1	1	1	1
52214|2008|China	China	invasive	Published_data	C	ST4821	0	1	1	0	0	0	0	1	1	1	1	1	1	0	0	1	1	0	0	1	1	1	0	1	1	1	0	1	1	1	1	1	1	1	1	1	1	1	1	1	1	1	1	1
52216|2009|China	China	invasive	Published_data	C	ST4821	0	1	1	0	0	0	0	1	1	1	1	1	1	0	0	1	1	0	0	1	1	1	0	1	1	1	0	1	1	1	1	1	1	1	1	1	1	1	1	1	1	1	1	1
52217|2010|China	China	invasive	Published_data	C	ST4821	0	1	1	0	0	0	0	1	1	1	1	1	1	0	0	1	1	0	0	1	1	1	0	1	1	1	0	1	1	1	1	1	1	1	1	1	1	1	1	1	1	1	1	1
52219|2010|China	China	carrier	Published_data	B	ST5798	0	1	1	0	0	0	0	0	1	1	1	1	1	0	0	1	1	0	0	1	1	1	0	1	1	1	0	1	1	1	1	1	1	1	1	1	1	1	1	1	1	1	1	1
52221|2011|China	China	invasive	Published_data	B	ST5798	0	1	1	0	0	0	0	0	1	1	1	1	1	0	0	1	1	0	0	1	1	1	0	1	1	1	1	1	1	1	1	1	1	1	1	1	1	1	1	1	1	1	1	1
52222|2011|China	China	invasive	Published_data	B	ST9454	0	1	1	0	0	0	0	1	1	1	1	1	1	0	0	0	1	0	1	1	1	1	0	1	1	1	1	1	1	1	1	1	1	1	1	1	1	1	1	1	1	1	1	1
52223|2013|China	China	invasive	Published_data	B	ST10051	0	1	1	1	1	0	1	0	1	1	1	1	1	0	0	1	1	0	0	1	1	1	0	1	0	1	1	1	1	1	1	1	1	1	1	1	1	1	1	1	1	1	1	1
52227|1976|China	China	carrier	Published_data	B	ST4821	0	1	1	0	0	0	0	0	1	1	1	1	1	0	0	1	1	0	0	1	1	1	0	1	1	1	1	1	1	0	1	1	1	1	1	1	1	1	1	1	1	1	1	1
52228|1976|China	China	carrier	Published_data	B	ST3436	0	1	1	0	0	0	0	0	1	1	1	1	1	0	0	1	1	0	0	1	1	1	0	1	0	1	1	1	1	1	1	1	1	1	1	1	1	1	1	1	1	1	1	1
52229|1976|China	China	carrier	Published_data	B	ST3437	0	1	1	0	0	0	0	0	1	1	1	1	1	0	0	1	1	0	0	1	1	1	0	1	0	1	1	1	1	1	1	1	1	1	1	1	1	1	1	1	1	1	1	1
52230|1977|China	China	carrier	Published_data	B	ST5789	0	1	1	0	0	0	0	0	1	1	1	1	1	0	0	1	1	0	0	1	1	1	0	1	0	1	0	1	1	1	1	1	1	1	1	1	1	1	1	1	1	1	1	1
52231|1977|China	China	carrier	Published_data	B	ST4821	0	1	1	0	0	0	0	0	1	1	1	1	1	0	0	1	1	0	0	1	1	1	0	1	1	1	1	1	1	1	1	1	1	1	1	1	1	1	1	1	1	1	1	1
52232|1977|China	China	invasive	Published_data	C	ST3436	0	1	1	0	0	0	0	0	1	1	1	1	1	0	0	1	1	0	0	1	1	1	0	1	1	1	1	1	1	1	1	1	1	1	1	1	1	1	1	1	1	1	1	1
52233|1977|China	China	invasive	Published_data	C	ST3436	0	1	1	0	0	0	0	0	1	1	1	1	1	0	0	1	1	0	0	1	1	1	0	1	1	1	0	1	1	1	1	1	1	1	1	1	1	1	1	1	1	1	1	1
52234|1977|China	China	carrier	Published_data	B	ST3200	0	1	1	0	0	1	0	0	1	1	1	1	1	0	0	1	1	0	0	1	1	1	0	1	1	1	1	1	1	0	1	1	1	1	1	1	1	1	1	1	1	1	1	1
52235|1977|China	China	invasive	Published_data	C	ST3436	0	1	1	0	0	0	0	0	1	1	1	1	1	0	0	1	1	0	0	1	1	1	0	1	1	1	1	1	1	1	1	1	1	1	1	1	1	1	1	1	1	1	1	1
52236|1977|China	China	carrier	Published_data	B	ST4821	0	1	1	0	0	0	0	0	1	1	1	1	1	0	0	1	1	0	0	1	1	1	0	1	1	1	1	1	1	1	1	1	1	1	1	1	1	1	1	1	1	1	1	1
52238|1977|China	China	carrier	Published_data	B	ST3436	0	1	1	0	0	0	0	0	1	1	1	1	1	0	0	1	1	0	0	1	1	1	0	1	0	1	0	1	1	1	1	1	1	1	1	1	1	1	0	1	1	1	1	1
52239|1977|China	China	carrier	Published_data	C	ST3436	0	1	1	0	0	0	0	0	1	1	1	1	1	0	0	1	1	0	0	1	1	1	0	1	1	1	1	1	1	1	1	1	1	1	1	1	1	1	1	1	1	1	1	1
52241|1977|China	China	carrier	Published_data	C	ST5081	0	1	1	0	0	0	0	0	1	1	1	1	1	0	0	1	1	0	0	1	1	1	0	1	1	1	1	1	1	1	1	1	1	1	1	1	1	1	0	1	1	1	1	1
52242|2013|China	China	invasive	Published_data	C	ST4821	0	1	1	0	0	0	0	0	1	1	1	1	1	0	0	1	1	0	0	1	1	1	0	1	1	1	1	1	1	1	1	1	1	1	1	1	1	1	1	1	1	1	1	1
52243|2014|China	China	carrier	Published_data	B	ST10051	0	1	1	1	1	0	0	0	1	1	1	1	1	0	0	1	1	0	0	1	1	1	0	1	1	1	0	1	1	0	1	1	1	1	1	1	1	1	1	1	1	1	1	1
52244|2016|China	China	invasive	Published_data	C	ST4821	0	1	1	0	0	0	0	0	1	1	1	1	0	0	0	1	1	0	0	1	1	1	0	1	1	1	1	1	1	1	1	1	1	1	1	1	1	1	1	1	1	1	1	1
52246|2014|China	China	carrier	Published_data	B	ST12876	0	1	1	1	1	0	0	1	1	1	1	1	1	0	0	1	1	0	0	1	1	1	0	1	0	1	1	1	1	1	1	1	1	1	1	1	1	1	1	1	1	1	1	1
52304|2011|China	China	carrier	Published_data	C	ST4821	0	1	1	0	0	0	0	1	1	1	1	1	1	0	0	1	1	0	0	1	1	1	0	1	1	1	1	1	1	1	1	1	1	1	1	1	1	1	1	1	1	1	1	1
52334|2011|China	China	carrier	Published_data	B	ST5664	0	1	1	1	1	0	0	0	1	1	1	1	1	0	0	1	1	0	0	1	1	1	0	1	1	1	1	1	1	0	1	1	1	1	1	1	1	1	1	1	1	1	1	1
52365|2013|China	China	carrier	Published_data	B	ST3200	0	1	1	0	0	0	0	1	1	1	1	1	1	0	0	1	1	0	0	1	1	1	0	1	0	1	1	1	1	1	1	1	1	1	1	1	1	1	1	1	1	1	1	1
52368|2013|China	China	carrier	Published_data	B	ST3200	0	1	1	0	0	0	0	0	1	1	1	1	1	0	0	1	1	0	0	1	1	1	0	1	1	1	1	1	1	1	1	1	1	1	1	1	1	1	1	1	1	1	1	1
52370|2013|China	China	carrier	Published_data	B	ST3200	0	1	1	0	0	0	0	1	1	1	1	1	1	0	0	1	1	0	0	1	1	1	0	1	0	1	1	1	1	1	1	1	1	1	1	1	1	1	1	1	1	1	1	1
52373|2013|China	China	carrier	Published_data	B	ST5664	0	1	1	1	1	0	1	0	1	1	1	1	1	0	0	1	1	0	0	1	1	1	0	1	1	1	0	1	1	1	1	1	1	1	1	1	1	1	1	1	1	1	1	1
52375|2013|China	China	carrier	Published_data	B	ST5664	0	1	1	1	1	0	0	1	1	1	1	1	0	0	0	1	1	0	0	1	1	1	0	1	1	1	1	1	1	1	1	1	1	1	1	1	1	1	1	1	1	1	1	1
52376|2013|China	China	carrier	Published_data	B	ST5664	0	1	1	1	1	0	0	0	1	1	1	1	0	0	0	1	1	0	0	1	1	1	0	1	1	1	0	1	1	0	1	1	1	1	1	1	1	1	1	1	1	1	1	1
52377|2014|China	China	carrier	Published_data	C	ST4821	0	1	1	0	0	0	0	1	1	1	1	1	1	0	0	1	1	0	0	1	1	1	0	1	1	1	0	1	1	1	1	1	1	1	1	1	1	1	1	1	1	1	1	1
52379|2014|China	China	carrier	Published_data	B	ST10051	0	1	1	1	1	0	0	0	1	1	1	1	1	0	0	1	1	0	0	1	1	1	0	1	1	1	0	1	1	0	1	1	1	1	1	1	1	1	1	1	1	1	1	1
52382|2014|China	China	carrier	Published_data	B	ST3200	0	1	1	0	0	0	0	0	1	1	1	1	1	0	0	1	1	0	0	1	1	1	0	1	1	1	1	1	1	1	1	1	1	1	1	1	1	1	1	1	1	1	1	1
52384|2014|China	China	carrier	Published_data	NG	ST5664	0	1	1	1	1	0	0	1	1	1	1	1	1	0	0	1	1	0	0	1	1	1	0	1	1	1	0	1	1	1	1	1	1	1	1	1	1	1	1	1	1	1	1	1
52385|2014|China	China	carrier	Published_data	B	ST5664	0	1	1	1	1	0	0	1	1	1	1	1	1	0	0	1	1	0	0	1	1	1	0	1	1	1	0	1	1	1	1	1	1	1	1	1	1	1	1	1	1	1	1	1
52388|2014|China	China	carrier	Published_data	B	ST5664	0	1	1	1	1	0	0	0	1	1	1	1	1	0	0	1	1	0	0	1	1	1	0	1	1	1	0	1	1	1	1	1	1	1	1	1	1	1	1	1	1	1	1	1
52389|2014|China	China	carrier	Published_data	B	ST3200	0	1	1	0	0	0	0	1	1	1	1	1	1	0	0	1	1	0	0	1	1	1	0	1	0	1	1	1	1	1	1	1	1	1	1	1	1	1	1	1	1	1	1	1
52395|2014|China	China	carrier	Published_data	C	ST4821	0	1	1	0	0	0	0	1	1	1	1	1	1	0	0	1	1	0	0	1	1	1	0	1	1	1	1	1	1	1	1	1	1	1	1	1	1	1	1	1	1	1	1	1
52396|2014|China	China	carrier	Published_data	B	ST5664	0	1	1	1	1	0	0	1	1	1	1	1	1	0	0	1	1	0	0	1	1	1	0	1	1	1	1	1	1	1	1	1	1	1	1	1	1	1	1	1	1	1	1	1
52425|2011|China	China	invasive	Published_data	C	ST4821	0	1	1	0	0	0	0	0	1	1	1	0	1	0	0	1	1	0	0	1	1	1	0	1	0	1	1	1	1	1	1	1	1	1	1	1	1	1	1	1	1	1	1	1
54043|2014|Brazil	Brazil		Published_data	B	ST3200	0	1	1	0	0	0	1	0	1	1	1	1	1	0	0	1	1	0	0	1	1	1	0	1	0	1	1	1	1	1	1	1	1	1	1	1	1	1	1	1	1	1	1	1
57388|2017|Ireland	Ireland	carrier	Published_data	B	ST3200	0	1	1	0	0	0	1	0	1	1	1	1	1	0	0	1	1	0	0	1	1	1	0	1	0	1	1	1	1	1	1	1	1	1	1	1	1	1	1	1	1	1	1	1
57406|2017|Ireland	Ireland		Published_data	B	ST13427	0	1	1	0	0	0	1	0	1	1	1	1	1	0	0	1	1	0	0	1	1	1	0	1	0	1	1	1	1	1	1	1	1	1	1	1	1	1	1	1	1	1	1	1
57851|2006|China	China	invasive	Published_data	C	ST4821	0	1	1	0	0	0	0	1	1	1	1	1	1	0	0	1	1	0	0	1	1	1	0	1	0	1	0	1	1	1	1	1	1	1	1	1	1	1	1	1	1	1	1	1
57852|2008|China	China	invasive	Published_data	B	ST4821	0	1	1	0	0	0	0	1	1	1	0	1	1	0	0	1	1	0	0	1	1	1	0	1	0	1	0	1	1	1	1	1	1	1	1	1	1	1	1	1	1	1	1	1
57853|2005|China	China	invasive	Published_data	C	ST4821	0	1	1	0	0	0	0	1	1	1	1	1	1	0	0	1	1	0	0	1	1	1	0	1	0	1	0	1	1	1	1	1	1	1	1	1	1	1	1	1	1	1	1	1
57854|2011|China	China	carrier	Published_data	C	ST9936	0	1	1	0	0	0	0	1	1	1	1	0	1	0	0	1	1	0	0	1	1	1	0	1	1	1	1	1	1	1	1	1	1	1	1	1	1	1	1	1	1	1	1	1
57855|2008|China	China	carrier	Published_data	C	ST6928	0	1	1	0	0	0	0	1	1	1	1	1	1	0	0	1	1	1	0	1	1	1	0	1	0	1	0	1	1	1	1	1	1	1	1	1	1	1	1	1	1	1	1	1
57856|2005|China	China	carrier	Published_data	B	ST4897	0	1	1	0	0	0	0	0	1	1	1	1	1	0	0	0	1	0	1	1	1	1	0	1	0	1	0	1	1	1	1	1	1	1	1	1	1	1	1	1	1	1	1	1
57857|2011|China	China	carrier	Published_data	B	ST9477	0	1	1	0	0	0	0	1	1	1	1	1	1	0	0	1	1	0	0	1	1	1	0	1	1	1	1	1	1	1	1	1	1	1	1	1	1	1	1	1	1	1	1	1
57858|2005|China	China	carrier	Published_data	C	ST5610	0	1	1	1	1	0	0	0	1	1	1	1	1	0	0	1	1	0	0	1	1	1	0	1	0	1	1	1	1	1	1	1	1	1	1	1	1	1	1	1	1	1	1	1
57859|2005|hina	China	invasive	Published_data	C	ST4831	0	1	1	0	0	0	0	0	1	1	1	1	1	0	0	1	1	0	0	1	1	1	0	1	0	1	1	1	1	1	1	1	1	1	1	1	1	1	1	1	1	1	1	1
57860|2005|China	China	carrier	Published_data	C	ST4832	0	1	1	1	1	0	0	1	1	1	1	1	1	0	0	1	1	0	0	1	1	1	0	1	0	1	1	1	1	1	1	1	1	1	1	1	1	1	1	1	1	1	1	1
57861|2009|China	China	carrier	Published_data	B	ST4821	0	1	1	0	0	0	0	0	1	1	1	1	1	0	0	1	1	0	0	1	1	1	0	1	1	1	1	1	1	1	1	1	1	1	1	1	1	1	1	1	1	1	1	1
57862|2007|China	China	invasive	Published_data	C	ST11920	0	1	1	0	0	0	0	1	1	1	1	1	1	0	0	1	1	0	0	1	1	1	0	1	0	1	1	1	1	1	1	1	1	1	1	1	1	1	1	1	1	1	1	1
57863|2005|China	China	invasive	Published_data	C	ST10737	0	1	1	0	0	0	0	1	1	1	1	1	1	0	0	1	1	0	0	1	1	1	0	1	0	1	1	1	1	0	1	1	1	1	1	1	1	1	1	1	1	1	1	1
57864|2006|China	China	carrier	Published_data	C	ST5473	0	1	1	0	0	0	0	1	1	1	1	1	1	0	0	1	1	0	0	1	1	1	0	1	1	1	1	1	1	1	1	1	1	1	1	1	0	1	1	1	1	1	1	1
57865|2011|China	China	invasive	Published_data	B	ST5798	0	1	1	0	0	0	0	0	1	1	1	1	1	0	0	1	1	0	0	1	1	1	0	1	1	1	1	1	1	1	1	1	1	1	1	1	1	1	1	1	1	1	1	1
57866|2005|China	China	carrier	Published_data	B	ST5614	0	1	1	0	0	0	0	1	1	1	1	1	1	0	0	1	1	0	0	1	1	1	0	1	0	1	1	1	1	1	1	1	1	1	1	1	1	1	1	1	1	1	1	1
57867|2011|China	China	invasive	Published_data	B	ST3200	0	1	1	0	0	0	1	1	1	1	1	1	1	0	0	0	1	0	1	1	1	1	0	1	1	1	0	1	1	1	1	1	1	1	1	1	1	1	1	1	1	1	1	1
57868|2005|China	China	invasive	Published_data	C	ST3200	0	1	1	1	1	0	0	1	1	1	1	1	1	0	0	1	1	0	0	1	1	1	0	1	0	1	1	1	1	1	1	1	1	1	1	1	1	1	1	1	1	1	1	1
57869|2005|China	China	invasive	Published_data	C	ST4820	0	1	1	0	0	0	0	1	1	1	1	1	1	0	0	1	1	0	0	1	1	1	0	1	1	1	1	1	1	1	1	1	1	1	1	1	1	1	1	1	1	1	1	1
57870|2005|China	China	invasive	Published_data	C	ST4821	0	1	1	0	0	0	0	1	1	1	1	1	1	0	0	1	1	0	0	1	1	1	0	1	0	1	1	1	1	1	1	1	1	1	1	1	0	1	1	1	1	1	1	1
57871|2005|China	China	invasive	Published_data	C	ST4821	0	1	1	0	0	0	0	1	1	1	1	0	1	0	0	1	1	0	0	1	1	1	0	1	0	1	1	1	1	1	1	1	1	1	1	1	1	1	1	1	1	1	1	1
57872|2011|China	China	invasive	Published_data	B	ST4821	0	1	1	0	0	0	0	1	1	1	0	0	1	0	0	1	1	0	0	1	1	1	0	1	0	0	1	1	1	1	1	1	1	1	1	1	1	1	1	1	1	1	0	1
57874|2017|China	China	carrie	Published_data	W	ST8491	0	1	1	1	1	0	0	0	1	1	1	1	1	0	0	1	1	0	0	1	1	1	0	1	0	1	1	1	1	1	1	1	1	1	1	1	1	1	1	1	1	1	1	1
57875|2014|China	China	carrie	Published_data	W	ST8491	0	1	1	1	1	0	0	1	1	1	1	1	1	0	0	1	1	0	0	1	1	1	0	1	0	1	0	1	1	1	1	1	1	1	1	1	1	1	1	1	1	1	1	1
57876|2009|China	China	carrie	Published_data	W	ST8491	0	1	1	1	1	0	0	1	1	1	1	1	1	0	0	1	1	0	0	1	1	1	0	1	0	1	1	1	1	1	1	1	1	1	1	1	1	1	1	1	1	1	1	1
57877|2009|China	China	carrie	Published_data	W	ST8491	0	1	1	1	1	0	0	0	1	1	1	1	1	0	0	1	1	0	0	1	1	1	0	1	0	1	0	1	1	1	1	1	1	1	1	1	1	1	1	1	1	1	1	1
57878|2016|China	China	carrie	Published_data	W	ST13991	0	1	1	1	1	0	1	1	1	1	1	1	1	0	0	1	1	0	0	1	1	1	0	1	0	1	1	1	1	1	1	1	1	1	1	1	1	1	1	1	1	1	1	1
57879|2013|China	China	carrie	Published_data	W	ST8491	0	1	1	1	1	0	0	0	1	1	1	1	1	0	0	1	1	0	0	1	1	1	0	1	0	1	1	1	1	1	1	1	1	1	1	1	1	1	1	1	1	1	1	1
57880|2014|China	China	carrie	Published_data	W	ST8491	0	1	1	1	1	0	1	1	1	1	1	1	1	0	0	1	1	0	0	1	1	1	0	1	0	1	1	1	1	1	1	1	1	1	1	1	1	1	1	1	1	1	1	1
57881|2016|China	China	carrie	Published_data	W	ST8491	0	1	1	1	1	0	0	0	1	1	1	1	1	0	0	1	1	0	0	1	1	1	0	1	1	1	1	1	1	1	1	1	1	1	1	1	1	1	1	1	1	1	1	1
57882|2016|China	China	carrie	Published_data	W	ST8491	0	1	1	1	1	0	0	0	1	1	1	1	1	0	0	1	1	0	0	1	1	1	0	1	0	1	1	1	1	1	1	1	1	1	1	1	1	1	1	1	1	1	1	1
58130|2007|China	China	invasive	Published_data	B	ST5798	0	1	1	0	0	0	0	0	1	1	1	1	1	0	0	1	1	0	0	1	1	1	0	1	1	1	1	1	1	1	1	1	1	1	1	1	1	1	1	1	1	1	1	1
58131|2009|China	China	carrier	Published_data	B	ST5798	0	1	1	0	0	0	0	1	1	0	1	0	1	0	0	1	1	0	0	1	1	1	0	1	0	1	1	1	1	1	1	1	1	1	1	1	1	1	1	1	1	1	1	1
58132|1977|China	China	carrier	Published_data	B	ST5798	0	1	1	0	0	0	0	0	1	1	1	1	1	0	0	1	1	0	0	1	1	1	0	1	1	1	1	1	1	1	1	1	1	1	1	1	1	1	1	1	1	1	1	1
58133|2005|China	China	invasive	Published_data	C	ST4821	0	1	1	0	0	0	0	1	1	1	1	1	1	0	0	1	1	0	0	1	1	1	0	1	1	1	0	1	1	1	1	1	1	1	1	1	1	1	1	1	1	1	1	1
58134|2011|China	China	invasive	Published_data	C	ST4821	0	1	1	0	0	0	0	1	1	1	1	1	1	0	0	1	1	0	0	1	1	1	0	1	1	1	1	1	1	1	1	1	1	1	1	1	1	1	1	1	1	1	1	1
58135|1972|China	China	carrier	Published_data	C	ST3436	0	1	1	0	0	0	0	0	1	1	1	1	1	0	0	1	1	0	0	1	1	1	0	1	1	1	1	1	1	1	1	1	1	1	1	1	1	1	1	1	1	1	1	1
58136|1973|China	China	carrier	Published_data	C	ST4821	0	1	1	0	0	0	0	0	1	1	1	0	0	1	1	1	1	0	0	1	1	1	0	1	1	1	1	1	1	1	1	1	1	1	1	1	1	1	1	1	1	1	1	1
58137|1977|China	China	carrier	Published_data	C	ST4821	0	1	1	0	0	0	0	0	1	1	1	1	1	0	0	1	1	0	0	1	1	1	0	1	0	1	1	1	1	1	1	1	1	1	1	1	1	1	1	1	1	1	1	1
58440|2018|China	China	invasive	Published_data	B	ST13503	0	1	1	0	0	0	0	0	1	1	1	1	0	1	0	1	1	0	0	1	1	1	0	1	0	1	0	1	1	1	1	1	1	1	1	1	1	1	1	1	1	1	1	1
58441|2017|China	China	carrier	Published_data	W	ST8491	0	1	1	1	1	0	1	0	1	1	1	1	1	0	0	1	1	0	0	1	1	1	0	1	1	1	1	1	1	1	1	1	1	1	1	1	1	1	1	1	1	1	1	1
58442|2017|China	China	carrier	Published_data	B	ST9454	0	1	1	0	0	0	0	1	1	1	1	1	0	0	0	1	1	0	0	1	1	1	0	1	1	1	0	1	1	1	1	1	1	1	1	1	1	1	1	1	1	1	1	1
58862|2017|UK	UK	invasive	Published_data	B	ST3200	0	1	1	0	0	0	1	0	1	1	1	1	1	0	0	1	1	0	0	1	1	1	0	1	0	1	1	1	1	1	1	1	1	1	1	1	1	1	1	1	1	1	1	1
59074|2018|UK	UK	invasive	Published_data	C	ST3200	0	1	1	0	0	0	1	0	1	1	1	1	1	0	0	1	1	0	0	1	1	1	0	1	0	1	1	1	1	1	1	1	1	1	1	1	1	1	1	1	1	1	1	1
59274|2007|USA	USA	carrier	Published_data	B	ST6595	0	1	1	0	0	0	1	0	1	1	1	1	1	0	0	1	1	0	0	1	1	1	0	1	0	1	1	1	1	1	1	1	1	1	1	1	1	1	1	1	1	1	1	1
61184|2016|Italy	Italy	carrier	Published_data	B	ST3200	0	1	1	0	0	0	1	0	1	1	1	1	1	0	0	1	1	0	0	1	1	1	0	1	0	1	1	1	1	1	1	1	1	1	1	1	1	1	1	1	1	1	1	1
61264|2018|China	China	invasive	Published_data	B	ST5664	0	1	1	1	1	0	0	0	1	1	1	1	1	0	0	1	1	0	0	1	1	1	0	1	0	1	0	1	1	1	1	1	1	1	1	1	1	1	1	1	1	1	1	0
61265|2011|China	China	invasive	Published_data	B	ST9455	0	1	1	0	0	0	0	1	1	1	1	1	1	0	0	1	1	0	0	1	1	1	0	1	1	1	1	1	1	1	1	1	1	1	1	1	1	1	1	1	1	1	1	1
63035|2016|Italy	Italy	carrier	Published_data	B	ST3469	0	1	1	0	0	0	1	0	1	1	1	1	1	0	0	1	1	0	0	1	1	1	0	1	1	1	0	1	1	1	1	1	1	1	1	1	1	1	0	1	1	1	1	1
70768|2017|China	China		Published_data	C	ST15098	0	1	1	0	0	0	1	0	1	1	1	1	1	0	0	1	1	0	0	1	1	1	0	1	0	1	1	1	1	1	1	1	1	1	1	1	1	1	1	1	1	1	1	1
71650|2017|New_Zealand	New_Zealand	invasive	Published_data	C	ST14195	0	1	1	0	0	0	0	1	1	1	1	1	1	0	0	1	1	0	0	1	1	1	0	1	0	1	0	1	1	1	1	1	1	1	1	1	1	1	1	1	1	1	1	1
72258|2014|China	China	carrier	Published_data	B	ST5664	0	1	1	1	1	0	1	0	1	1	1	1	1	0	0	1	1	0	0	1	1	1	0	1	0	1	1	1	1	1	1	1	1	1	1	1	1	1	1	1	1	1	1	1
72262|2019|China	China	invasive	Published_data	C	ST4821	0	1	1	0	0	0	1	0	1	1	1	1	1	0	0	1	1	0	0	1	1	1	0	1	0	1	1	1	1	1	1	1	1	1	1	1	1	1	1	1	1	1	1	1
72263|2019|China	China	invasive	Published_data	B	ST4821	0	1	1	0	0	0	1	0	1	1	1	0	1	0	0	1	1	0	0	1	1	1	0	1	1	1	0	1	1	1	1	1	1	1	1	1	1	1	1	1	1	1	1	1
72267|2014|China	China	carrier	Published_data	B	ST9454	0	1	1	0	0	0	0	0	1	1	1	1	0	0	0	1	1	0	0	1	1	1	0	1	0	1	0	1	1	1	1	1	1	1	1	1	1	1	1	1	1	1	1	1
72268|2014|China	China	carrier	Published_data	B	ST9454	0	1	1	0	0	0	0	1	1	1	1	1	0	0	0	1	1	0	0	1	1	1	0	1	0	1	0	1	1	1	1	1	1	1	1	1	1	1	1	1	1	1	1	1
72275|2015|China	China	carrier	Published_data	B	ST5664	0	1	1	1	1	0	0	1	1	1	1	1	1	0	0	1	1	0	0	1	1	1	0	1	1	1	1	1	1	1	1	1	1	1	1	1	1	1	1	1	1	1	1	1
83772|2018|Sweden	Sweden	invasive	Published_data	B	ST3469	0	1	1	0	0	0	1	0	1	1	1	1	1	0	0	1	1	0	0	1	1	1	0	1	0	1	1	1	1	1	1	1	1	1	1	1	1	1	1	1	1	1	1	1
84081|2018|Italy	Italy		Published_data	B	ST3469	0	1	1	0	0	0	1	0	1	1	1	1	1	0	0	1	1	0	0	1	1	1	0	1	0	1	1	1	1	1	1	1	1	1	1	1	1	1	1	1	1	1	1	1
84823|2018|China	China	carrier	Published_data	B	ST5664	0	1	1	0	0	0	1	1	1	1	1	1	1	0	0	0	1	0	1	1	1	1	0	1	0	1	1	1	1	1	1	1	1	1	1	1	1	1	1	1	1	1	1	1
85386|2018|Spain	Spain	carrier	Published_data	B	ST14840	0	1	1	0	0	0	1	0	1	1	1	1	1	0	0	1	1	0	0	1	1	1	0	1	1	1	0	1	1	1	1	1	1	1	1	1	1	1	1	1	1	1	1	1
85862|2018|Greece	Greece	carrier	Published_data	B	ST3200	0	1	1	0	0	0	1	0	1	1	1	1	1	0	0	1	1	0	0	1	1	1	0	1	1	1	0	1	1	1	1	1	1	1	1	1	1	1	1	1	1	1	1	1
85960|2011|China	China	invasive	Published_data	B	ST9454	0	1	1	0	0	0	0	1	1	1	1	1	1	0	0	0	1	0	0	1	1	1	0	1	0	1	1	1	1	1	1	1	1	1	1	1	1	1	1	1	1	1	1	1
85961|2011|China	China	invasive	Published_data	B	ST9455	0	1	1	0	0	0	0	1	1	1	1	1	1	0	0	1	1	0	0	1	1	1	0	1	0	1	1	1	1	1	1	1	1	1	1	1	1	1	1	1	1	1	1	1
85987|2011|China	China	invasive	Published_data	B	ST9456	0	1	1	0	0	0	0	0	1	0	1	0	1	0	0	1	1	0	0	1	1	1	0	1	0	1	1	1	1	1	1	1	1	1	1	1	1	1	1	1	1	1	1	1
86031|1978|China	China	carrier	Published_data	C	ST4980	0	1	1	0	0	0	0	0	1	1	1	1	0	0	0	0	1	0	0	1	1	1	0	1	0	1	0	1	1	1	1	1	1	1	1	1	1	1	1	1	1	1	1	1
87062|2019|China	China	invasive	Published_data	B	ST5664	0	1	1	1	1	0	0	1	1	1	1	1	1	0	0	1	1	0	0	1	1	1	0	1	1	1	1	1	1	1	1	1	1	1	1	1	1	1	1	1	1	1	1	1
88950|2017|Japan	Japan	invasive	Published_data	C	ST4821	0	1	1	0	0	0	0	1	1	1	1	1	1	0	0	1	1	0	0	1	1	1	0	1	0	1	1	1	1	1	1	1	1	1	1	1	1	1	1	1	1	1	1	1
89338|2018|Malta	Malta	carrier	Published_data	B	ST3200	0	1	1	0	0	0	1	0	1	1	1	1	1	0	0	1	1	0	0	1	1	1	0	1	1	1	1	1	1	1	1	1	1	1	1	1	1	1	1	1	1	1	1	1
89523|2014|UK	UK		Published_data	B	ST3200	0	0	1	0	0	0	1	0	1	1	1	1	1	0	0	1	1	0	0	1	1	1	0	1	0	1	1	1	1	1	1	1	1	1	1	1	1	1	1	1	1	1	1	1
89524|2014|UK	UK		Published_data	B	ST3200	0	0	1	0	0	0	1	0	1	1	1	1	1	0	0	1	1	0	0	1	1	1	0	1	0	1	1	1	1	1	1	1	1	1	1	1	1	1	1	1	1	1	1	1
89525|2014|UK	UK		Published_data	B	ST3200	0	0	1	0	0	0	1	0	1	1	1	1	1	0	0	1	1	0	0	1	1	1	0	1	1	1	1	1	1	1	1	1	1	1	1	1	1	1	1	1	1	1	1	1
89526|2014|UK	UK		Published_data	B	ST3200	0	0	1	0	0	0	1	0	1	1	1	1	1	0	0	1	1	0	0	1	1	1	0	1	0	1	1	1	1	1	1	1	1	1	1	1	1	1	1	1	1	1	1	1
89527|2014|UK	UK		Published_data	B	ST3200	0	0	1	0	0	0	1	0	1	1	1	1	1	0	0	1	1	0	0	1	1	1	0	1	0	1	1	1	1	1	1	1	1	1	1	1	1	1	1	1	1	1	1	1
89528|2016|UK	UK		Published_data	B		0	0	1	0	0	0	1	0	1	1	1	1	1	0	0	1	1	0	0	1	1	1	0	1	0	1	1	1	1	0	1	1	1	1	1	1	1	1	1	1	1	1	1	1
89529|2016|UK	UK		Published_data	B		0	0	1	0	0	0	1	0	1	1	1	1	1	0	0	1	1	0	0	1	1	1	0	1	0	1	0	1	1	1	1	1	1	1	1	1	1	1	1	1	1	1	1	1
89530|2016|UK	UK		Published_data	B	ST3200	0	1	1	0	0	0	1	0	1	1	1	1	1	0	0	1	1	0	0	1	1	1	0	1	0	1	1	1	1	1	1	1	1	1	1	1	1	1	1	1	1	1	1	1
89533|2016|India	India		Published_data	C	ST6928	0	1	1	0	0	0	0	1	1	1	1	1	1	0	0	1	1	0	0	1	1	1	0	1	1	1	0	1	1	1	1	1	1	1	1	1	1	1	1	1	1	1	1	1
89534|2016|UK	UK	carrier	Published_data	B	ST12579	0	1	1	1	1	0	0	0	1	1	1	1	0	0	0	1	1	0	0	1	1	1	0	1	0	1	1	1	1	1	1	1	1	1	1	1	1	1	1	1	1	1	1	1
89535|2016|UK	UK		Published_data	B	ST3200	0	1	1	0	0	0	1	0	1	1	1	1	1	0	0	0	1	0	1	1	1	1	0	1	0	1	1	1	1	1	1	1	1	1	1	1	1	1	1	1	1	1	1	1
89536|2017|UK	UK		Published_data	B	ST3200	0	1	1	0	0	0	1	0	1	1	1	1	1	0	0	1	1	0	0	1	1	1	0	1	0	1	1	1	1	1	1	1	1	1	1	1	1	1	1	1	1	1	1	1
89537|2017|UK	UK		Published_data	B	ST3200	0	1	1	0	0	0	1	0	1	1	1	1	1	0	0	1	1	0	0	1	1	1	0	1	0	1	1	1	1	1	1	1	1	1	1	1	1	1	1	1	1	1	1	1
89538|2014|India	India	invasive	Published_data	C	ST15168	0	1	1	0	0	0	0	0	1	1	1	1	1	0	0	1	1	0	0	1	1	1	0	1	0	1	1	1	1	1	1	1	1	1	1	1	1	1	1	1	1	1	1	1
89539|2014|India	India	invasive	Published_data	C	ST15181	0	1	1	0	0	0	1	0	1	1	1	1	1	0	0	1	1	0	0	1	1	1	0	1	1	1	1	1	1	1	1	1	1	1	1	1	1	1	1	1	1	1	1	1
89540|2014|India	India	invasive	Published_data	C	ST15182	0	1	1	0	0	0	1	0	1	1	1	1	1	0	0	1	1	0	0	1	1	1	0	1	1	1	1	1	1	1	1	1	1	1	1	1	1	1	1	1	1	1	1	1
89541|2016|UK	UK	carrier	Published_data	B	ST13427	0	1	1	0	0	0	1	0	1	1	1	1	1	0	0	1	1	0	0	1	1	1	0	1	0	1	1	1	1	1	1	1	1	1	1	1	1	1	1	1	1	1	1	1
89542|2016|UK	UK	carrier	Published_data	B	ST13427	0	1	1	0	0	0	1	0	1	1	1	1	1	0	0	1	1	0	0	1	1	1	0	1	1	1	0	1	1	1	1	1	1	1	1	1	1	1	1	1	1	1	1	1
89543|2016|Colombia	Colombia	invasive	Published_data	B	ST11311	0	1	1	0	0	0	1	0	1	1	1	1	1	0	0	1	1	0	0	1	1	1	0	1	0	1	1	1	1	0	1	1	1	1	1	1	1	1	1	1	1	1	1	1
89549|2011|USA	USA	invasive	Published_data	B	ST12495	0	0	1	0	0	0	0	0	1	1	1	1	1	0	0	1	1	0	0	1	1	1	0	1	0	1	0	1	1	0	1	1	1	1	1	1	1	1	1	1	1	1	1	1
89550|2012|USA	USA	invasive	Published_data	B	ST6595	0	0	1	0	0	0	0	0	1	1	1	1	1	0	0	1	1	0	0	1	1	1	0	1	0	1	1	1	1	1	1	1	1	1	1	1	1	1	1	1	1	1	1	1
93273|2019|Sweden	Sweden		Published_data	B	ST3469	0	0	1	0	0	0	1	0	1	1	1	1	1	0	0	1	1	0	0	1	1	1	0	1	0	1	1	1	1	1	1	1	1	1	1	1	1	1	1	1	1	1	1	1
93506|2016|Brazil	Brazil	carrier	Published_data	B	ST3200	0	1	1	0	0	0	1	0	1	1	1	1	1	0	0	1	1	0	0	1	1	1	0	1	0	1	1	1	1	1	1	1	1	1	1	1	1	1	1	1	1	1	1	1
FQH_NM|2019|China	China	invasive	This_study	C	ST4821	0	1	0	0	0	0	1	1	1	1	1	1	1	0	0	1	1	0	0	1	1	1	0	1	0	1	0	1	1	1	1	1	1	1	1	1	1	1	0	1	1	1	1	1
YYL_NM|2019|China	China	invasive	This_study	C	ST4821	0	1	0	0	0	0	0	1	1	1	1	1	1	0	0	0	1	0	0	1	1	1	0	1	0	1	0	1	1	1	1	1	1	1	1	1	1	1	0	1	1	1	1	1
ZDW_NM|2018|China	China	invasive	This_study	C	ST4821	0	1	0	0	0	0	1	1	1	1	1	1	1	0	0	1	1	0	0	1	1	1	0	1	0	1	0	1	1	1	1	1	1	1	1	1	1	1	0	1	1	1	1	1
ZHR_NM|2019|China	China	invasive	This_study	C	ST4821	0	1	0	0	0	0	0	1	1	1	1	1	1	0	0	1	1	0	0	1	1	1	0	1	0	1	0	1	1	1	1	1	1	1	1	1	1	1	0	1	1	1	1	1
[truncated: 59 more columns]
